# Supplementary material for: Exploring the Dimensionality of the Perceived Cost of Learning High School Mathematics
Source: Eur J Investig Health Psychol Educ. 2025 Nov 26;15(12):240. doi: 10.3390/ejihpe15120240 (PMC12731640; doi:10.3390/ejihpe15120240)
Supplement: Supplementary file 1 [file ejihpe-15-00240-s001.zip]

Archive with 1 entries (1 files):
- ejihpe-3945557-supplementary.pdf
